# Supplementary material for: Lysophosphatidic Acid Modulates TGF-β2-Induced Biological Phenotype in Human Conjunctival Fibroblasts
Source: Life (Basel). 2024 Jun 17;14(6):770. doi: 10.3390/life14060770 (PMC11204428; doi:10.3390/life14060770)
Supplement: Supplementary file 1 [file life-14-00770-s001.zip]

Archive with 1 entries (1 files):
- life-3004273-supplementary.pdf
